# Supplementary material for: Improvement of Fast Model-Based Acceleration of Parameter Look-Locker T1 Mapping
Source: Sensors (Basel). 2019 Dec 5;19(24):5371. doi: 10.3390/s19245371 (PMC6960582; doi:10.3390/s19245371)
Supplement: Supplementary file 1 [file sensors-19-05371-s001.zip]

Archive with 37 entries (29 files):
- FIR-MAP/
- FIR-MAP/.DS_Store
- __MACOSX/
- __MACOSX/FIR-MAP/
- __MACOSX/FIR-MAP/._.DS_Store
- FIR-MAP/recon_main_T1map.m
- __MACOSX/FIR-MAP/._recon_main_T1map.m
- FIR-MAP/manual/
- FIR-MAP/manual/initial_guess.html
- FIR-MAP/manual/read_projections_step.html
- FIR-MAP/manual/compute_T1_M0.html
- __MACOSX/FIR-MAP/manual/
- __MACOSX/FIR-MAP/manual/._compute_T1_M0.html
- FIR-MAP/manual/recon_main_T1map.html
- FIR-MAP/manual/calculateSos.html
- FIR-MAP/manual/compute_model.html
- FIR-MAP/manual/compute_M0_coil.html
- FIR-MAP/manual/compute_first_model.html
- FIR-MAP/scripts/
- FIR-MAP/scripts/compute_M0_coil.m
- FIR-MAP/scripts/.DS_Store
- __MACOSX/FIR-MAP/scripts/
- __MACOSX/FIR-MAP/scripts/._.DS_Store
- FIR-MAP/scripts/calculateSos.m
- FIR-MAP/scripts/compute_model.m
- FIR-MAP/scripts/compute_first_model.m
- FIR-MAP/scripts/compute_T1_M0.m
- FIR-MAP/scripts/initial_guess.m
- FIR-MAP/scripts/read_projections_step.m
- __MACOSX/FIR-MAP/scripts/._read_projections_step.m
- FIR-MAP/readme.txt
- __MACOSX/FIR-MAP/._readme.txt
- FIR-MAP/p/
- FIR-MAP/p/ifft2d.p
- FIR-MAP/p/createRadTrajGR.p
- FIR-MAP/p/GROG.p
- FIR-MAP/p/cmshiftnd.p
