# Supplementary material for: Improvement of Fast Model-Based Acceleration of Parameter Look-Locker T1 Mapping
Source: Sensors (Basel). 2019 Dec 5;19(24):5371. doi: 10.3390/s19245371 (PMC6960582; doi:10.3390/s19245371)
Supplement: Supplementary file 1 [file sensors-19-05371-s001.zip › FIR-MAP/recon_main_T1map.m]

%% Script recon_main_T1map.m
% Main running script of the FIR-MAP algorithm

%% First run
% 1) The Matlab code was tested in version 2015 and 2016. Source code uses standard Matlab libraries and few functions provided within Tran-Gia et al. work located in 'p' folder.
% 2) Download source code and setup basic parameters in recon_main_T1map.m:
% - prevPath='../'; % main localization of raw folder from Tran-Gia et. al (2014) reference data
% - startingV = 1; % starting number of volunteer
% - stopingV = 7; % ending number of volunteer
% - n_iter = 30; % nb of iterations
% - interpol = 1; % type of first model 0 - MFM or -1- IFM
% - first_T1s = 1000; % initial value of T1s for MFM
% - np = 999; % number of projections
% 3) Download raw data and place them in 'raw' folder. Notice that
% 'prevPath' defines where 'raw' folder is located with respect to
% recon_main_T1map.m. In order to use reference data it is necessary to download raw data provided by Tran-Gia et al. basing on the study "Model-Based Acceleration of Look-Locker T1 Mapping" PlosOne 2014.
% 4) Run recon_main_T1map.m

%% Copyrights
% (C) All rights reserved.
%
% The code may be used free of charge for non-commercial and
% educational purposes, the only requirement is that this text is
% preserved within the derivative work. For any other purpose you
% must contact the authors for permission. This code may not be
% redistributed without written permission from the authors.
% 
% ABOUT:
% This software implements basic functionalities of the FIR-MAP algorithm
% 
% IMPORTANT:
% If you use this software you should cite the following in any resulting publication: 
% [1] Michal Staniszewski and Uwe Klose. Improvements of Fast Model-based Acceleration of Parameter Look-Locker T1 Mapping
%%

addpath('scripts') % scripts for the FIR-MAP algorithm
addpath('p') % p files for trajectories and GROG 
prevPath='../'; % main localization of raw folder from Tran-Gia et. al (2014) reference data

%% load list of indivudual measurement IDs generated by the scanner
load([prevPath,'raw/MIDs.mat']);
startingV = 1; % starting number of volunteer
stopingV = 7; % ending number of volunteer
n_iter = 100; % nb of iterations
interpol = 0; % type of first model 0 - MFM or -1- IFM
first_T1s = 1000; % initial value of T1s for MFM
np = 999; % number of projections

for V=startingV:stopingV
    %% load raw data
    iter_time = zeros(n_iter,1); % stores time of each iteration
    
    % load paramaters and compute Inversion Times
    load([prevPath,'raw/paramsVall.mat'])
    timeInterval=params.firstTI:params.TR:params.firstTI+(np-1)*params.TR; % time interval of data acquisition
    
    % load image mask
    string=(['load(''',prevPath,'raw/maskV',num2str(V),'.mat'')']);
    eval(string);
    
    % load 'rawdata' for one volunteer and perform first model evaluation
    string =(['load(''',prevPath,'raw/rawSegmV',num2str(V),'.mat'')']);
    [n_size, init_image_avg, recon_grog, meanPhase, recon_grog_first] = read_projections_step( string, timeInterval );
   
    % calculate k-space mask
    mask_k=logical(abs(squeeze(sum(recon_grog,4))));

    %% compute first model from projections and first consistant model 
    tic % first iteration 
    [ cons_model_coil, cons_model_sos] = compute_first_model( n_size, init_image_avg, timeInterval, recon_grog, meanPhase, first_T1s, interpol, recon_grog_first, mask_k);
    iter_time(1,1) = toc;

    np = n_size(1); % number of projections
    nc = n_size(2); % number of coils
    nr = n_size(3); % number of rows
    x = timeInterval;
    diff = zeros(n_size(1),n_iter-1);
    T1_map_iter = zeros(n_iter, nr,nr);

    %% first initial guest
    [ T1s, M0s, M0 ] = initial_guess( maske, cons_model_sos, nr, first_T1s );

    %% compute T1, M0s and M0 for first model within first step of pixel-wise fitting for first iteration
    tic
    [ T1s, M0, M0s, k_factor] = compute_T1_M0( n_size, cons_model_sos, maske, timeInterval, 1, T1s, M0, M0s );    
    iter_time(1,2) = toc;

    %% compute second step of pixel-wise fitting for first iteration
    tic
    [ M0s_prodsens, M0_new, T1_map, exp_factor ] = compute_M0_coil( n_size, cons_model_coil, maske, timeInterval, 1, T1s, M0s, M0, k_factor);
    T1_map_iter(1,:,:) = T1_map;
    iter_time(1,3) = toc;
    iter_time(1,4) = iter_time(1,1) + iter_time(1,2) + iter_time(1,3);
    
    %% perform iteration process
    for iter=1:(n_iter-1)
        %% compute model and consistant model for next iteration
        tic
        fprintf('********* Iteration #%d ************\n', iter + 1)
        [ cons_model_coil, cons_model_sos, diff(:,iter) ] = compute_model( n_size, recon_grog, M0s_prodsens, M0_new, iter+1, exp_factor, meanPhase, mask_k);
        iter_time(iter+1,1) = toc;
        %% compute T1, M0s and M0 for model within first step of pixel-wise fitting for next iteration
        tic
        [ T1s, M0, M0s, k_factor] = compute_T1_M0( n_size, cons_model_sos, maske, timeInterval, iter+1, T1s, M0, M0s );    
        iter_time(iter+1,2) = toc;
        %% compute second step of pixel-wise fitting for next iteration
        tic
        [ M0s_prodsens, M0_new, T1_map, exp_factor ] = compute_M0_coil( n_size, cons_model_coil, maske, timeInterval, iter+1, T1s, M0s, M0, k_factor);
        T1_map_iter(iter+1,:,:) = T1_map;
        iter_time(iter+1,3) = toc;
        iter_time(iter+1,4) = iter_time(iter+1,1) + iter_time(iter+1,2) + iter_time(iter+1,3);
    end
    %% display results and optionally get rid off outliers
    figure 
    T1_map(T1_map>6000) = 0;
    T1_map(T1_map<0) = 0;
    imagesc(T1_map)
end
