# Supplementary material for: Improvement of Fast Model-Based Acceleration of Parameter Look-Locker T1 Mapping
Source: Sensors (Basel). 2019 Dec 5;19(24):5371. doi: 10.3390/s19245371 (PMC6960582; doi:10.3390/s19245371)
Supplement: Supplementary file 1 [file sensors-19-05371-s001.zip › FIR-MAP/scripts/compute_M0_coil.m]

%% Function compute_M0_coil
% Computes second step of pixel-wise fitting of 1 parameter for coils

%% Input
% * n_size - data size [np - number of projections, nc - number of coils, nr - number of rows]
% * cons_model_coil - consistant model in image space for whole dataset of size np x nr x nr x nc
% * maske - image mask of size nr x nr
% * timeInterval - time interval of data acquisition
% * n_iter - number of current iteration
% * T1s - T1s image values from first step for T1 map
% * M0 - M0 image values from first step for T1 map
% * M0s - M0s image values from first step for T1 map
% * k_factor - image values of relation M0/M0s

%% Output
% * M0s_prodsens - M0s for all coils of size nr x nr x nc
% * M0_new - M0 for all coils of size nr x nr x nc
% * exp_factor - calculated exponential factor in the form of exp(-TI/T1s)
% * T1_map - image values of T1

%% Copyrights
% (C) All rights reserved.
%
% The code may be used free of charge for non-commercial and
% educational purposes, the only requirement is that this text is
% preserved within the derivative work. For any other purpose you
% must contact the authors for permission. This code may not be
% redistributed without written permission from the authors.
% 
% ABOUT:
% This software implements basic functionalities of the FIR-MAP algorithm
% 
% IMPORTANT:
% If you use this software you should cite the following in any resulting publication: 
% [1] Michal Staniszewski and Uwe Klose. Improvements of Fast Model-based Acceleration of Parameter Look-Locker T1 Mapping
%%

function [ M0s_prodsens, M0_new, T1_map, exp_factor ] = compute_M0_coil( n_size, cons_model_coil, maske, timeInterval, n_iter, T1s, M0s, M0, k_factor)

    np = n_size(1); % number of projections
    nc = n_size(2); % number of coils
    nr = n_size(3); % number of image rows
    x = timeInterval';

    M0s_prodsens = zeros(nr,nr,nc);
    M0_new = zeros(nr,nr,nc);
    exp_factor = zeros(nr,nr,np);
    
    % iterate for all coils
    M0s_prodsens_coil = zeros(nr,nr);
    for c=1:1:nc
        ok_tmp = cons_model_coil(:,:,:,c); % magnetization curves 
        for b=1:nr
            ok_coil = ok_tmp(:,:,b);
            fprintf('Iter #%d. Include multiple receiver coil for coil #%d. Row -> #%d\n', n_iter, c, b)
            for a=1:nr
                if (logical(maske(a,b)))
                    ok = ok_coil(:,a);
                    y = real(ok);
                    y2 = imag(ok);
                    E = (1-(k_factor(a,b)+1)*exp(-x/T1s(a,b)));
                    pfit_real  = E\y; % linear one parameter fitting for real part
                    pfit_imag  = E\y2; % linear one parameter fitting for real part
                    M0s_prodsens_coil(a,b) = complex(pfit_real(1),pfit_imag(1));
                    exp_factor(a,b,:) = exp(-timeInterval/T1s(a,b));
                end
            end
        end
        M0s_prodsens(:,:,c) = M0s_prodsens_coil;
        M0_new(:,:,c) = M0s_prodsens_coil.*k_factor;
    end

    T1_map = T1s .* k_factor;
end
