# Supplementary material for: Improvement of Fast Model-Based Acceleration of Parameter Look-Locker T1 Mapping
Source: Sensors (Basel). 2019 Dec 5;19(24):5371. doi: 10.3390/s19245371 (PMC6960582; doi:10.3390/s19245371)
Supplement: Supplementary file 1 [file sensors-19-05371-s001.zip › FIR-MAP/scripts/calculateSos.m]

%% Function calculateSos
% Computes combined image for all coils calculated according to Tran-Gia et. al. (2014)

%% Input
% * meanPhase - mean phase of size nc x nr x nr calculated according to Tran-Gia et. al. (2014)
% * cons_model_coil - consistant model in image space for whole dataset of size np x nr x nr x nc

%% Output
% * M_sos - combined consistant model in image space for all coils of size np x nr x nr

%% Copyrights
% (C) All rights reserved.
%
% The code may be used free of charge for non-commercial and
% educational purposes, the only requirement is that this text is
% preserved within the derivative work. For any other purpose you
% must contact the authors for permission. This code may not be
% redistributed without written permission from the authors.
% 
% ABOUT:
% This software implements basic functionalities of the FIR-MAP algorithm
% 
% IMPORTANT:
% If you use this software you should cite the following in any resulting publication: 
% [1] Michal Staniszewski and Uwe Klose. Improvements of Fast Model-based Acceleration of Parameter Look-Locker T1 Mapping
%%

function M_sos = calculateSos(meanPhase, cons_model_coil)

    nc = size(cons_model_coil,4); % number of coils
    np = size(cons_model_coil,1); % number of projections
    nr = size(cons_model_coil,2); % number of image rows
    O_nc=zeros(np,nr,nr); 

    % iterate for all coils
    for c=1:nc
        % build imspace for each coil
        fprintf('Calculate SoS for coil#%d\n',c)
        M_Re=cons_model_coil(:,:,:,c);
        temp_meanPhase = meanPhase(c,:,:);
        temp_prod = M_Re.*exp(-1i*temp_meanPhase);
        M_Re = real(temp_prod); % (6) Tran-Gia et. al. (2014)
        % combine all coils
        O_nc=O_nc+sign(M_Re).*abs(M_Re).^2; % (8) Tran-Gia et. al. (2014)
    end
    M_sos=sign(O_nc).*sqrt(abs(O_nc)); % (7) Tran-Gia et. al. (2014)
    
end
