# Supplementary material for: Improvement of Fast Model-Based Acceleration of Parameter Look-Locker T1 Mapping
Source: Sensors (Basel). 2019 Dec 5;19(24):5371. doi: 10.3390/s19245371 (PMC6960582; doi:10.3390/s19245371)
Supplement: Supplementary file 1 [file sensors-19-05371-s001.zip › FIR-MAP/scripts/compute_model.m]

%% Function compute_model
% Computes model in image space and consistant model for each projection

%% Input
% * n_size - data size [np - number of projections, nc - number of coils, nr - number of rows]
% * recon_grog - original projections in k-space of size nr x nr x nc x np
% * M0s_prodsens - M0s for all coils of size nr x nr x nc
% * M0_new - M0 for all coils of size nr x nr x nc
% * n_iter - number of current iteration
% * exp_factor - calculated exponential factor in the form of exp(-TI/T1s)
% * meanPhase - mean phase of size nc x nr x nr calculated according to Tran-Gia et. al. (2014)
% * mask_k - k-space circular mask

%% Output
% * cons_model_coil - consistant model in image space for whole dataset of size np x nr x nr x nc
% * cons_model_sos - combined consistant model in image space for all coils of size np x nr x nr
% * diff - difference value used in evaluation of termination criterion

%% Copyrights
% (C) All rights reserved.
%
% The code may be used free of charge for non-commercial and
% educational purposes, the only requirement is that this text is
% preserved within the derivative work. For any other purpose you
% must contact the authors for permission. This code may not be
% redistributed without written permission from the authors.
% 
% ABOUT:
% This software implements basic functionalities of the FIR-MAP algorithm
% 
% IMPORTANT:
% If you use this software you should cite the following in any resulting publication: 
% [1] Michal Staniszewski and Uwe Klose. Improvements of Fast Model-based Acceleration of Parameter Look-Locker T1 Mapping
%%

function [ cons_model_coil, cons_model_sos, diff ] = compute_model( n_size, recon_grog, M0s_prodsens, M0_new, n_iter, exp_factor, meanPhase, mask_k)

    np = n_size(1); % number of projections
    nc = n_size(2); % number of coils
    nr = n_size(3); % number of image rows
    diff = zeros(nc,1);
    cons_model_coil = zeros(nr,nr,nc,np); %image

    % iterate for all projections
    for a = 1:np
        fprintf('Iter #%d. Calculate consistant model for each projection and coil. Projection -> #%d\n', n_iter, a)
        M_t = M0s_prodsens - (M0_new + M0s_prodsens) .* exp_factor(:,:,a); % magnetization curve M(t) in image space
        projection_model = fftshift(fft(fft(fftshift(M_t),[],1),[],2)); % go back to k-space 
        single_proj_raw = recon_grog(:,:,:,a); % in k-space single projection from raw data
        
        % calculate corresponding mask and reinsert initial projections
        mask=logical(abs(single_proj_raw)); % creating mask for single projection
        diff(a)=mean(abs(abs(projection_model(mask))-abs(single_proj_raw(mask)))); % calculating difference for termination criterion
        projection_model(mask)=single_proj_raw(mask); % reinserting single projection
%         projection_model(~mask_k) = 0; % optional k-space mask

        % calculate consistant model
        projection_model_coil=fftshift(ifft(ifft(fftshift(projection_model),[],1),[],2)); % move to image space
        cons_model_coil(:,:,:,a) = projection_model_coil; 
    end
    
    % calculate combined model
    cons_model_coil = shiftdim(cons_model_coil,3);
    cons_model_sos = calculateSos(meanPhase, cons_model_coil);

end
