# Supplementary material for: Improvement of Fast Model-Based Acceleration of Parameter Look-Locker T1 Mapping
Source: Sensors (Basel). 2019 Dec 5;19(24):5371. doi: 10.3390/s19245371 (PMC6960582; doi:10.3390/s19245371)
Supplement: Supplementary file 1 [file sensors-19-05371-s001.zip › FIR-MAP/scripts/compute_first_model.m]

%% Function compute_first_model
% Computes first model MFM or IFM depending on choice and first consistant
% model for each projection

%% Input
% * n_size - data size [np - number of projections, nc - number of coils, nr - number of rows]
% * init_image_avg - MFM model used in first model of size nr x nr x nc
% * timeInterval - time interval of data acquisition
% * recon_grog - original projections in k-space of size nr x nr x nc x np
% * meanPhase - mean phase of size nc x nr x nr calculated according to Tran-Gia et. al. (2014)
% * first_T1s - first initial value of T1s for MFM
% * interpol - choice of first model - 0 - MFM, 1 - IFM
% * recon_grog_first - IFM model in k-space used as consistant model of size nr x nr x nc x np
% * mask_k - k-space circular mask

%% Output
% * cons_model_coil - consistant model in image space for whole dataset of size np x nr x nr x nc
% * cons_model_sos - combined consistant model in image space for all coils of size np x nr x nr

%% Copyrights
% (C) All rights reserved.
%
% The code may be used free of charge for non-commercial and
% educational purposes, the only requirement is that this text is
% preserved within the derivative work. For any other purpose you
% must contact the authors for permission. This code may not be
% redistributed without written permission from the authors.
% 
% ABOUT:
% This software implements basic functionalities of the FIR-MAP algorithm
% 
% IMPORTANT:
% If you use this software you should cite the following in any resulting publication: 
% [1] Michal Staniszewski and Uwe Klose. Improvements of Fast Model-based Acceleration of Parameter Look-Locker T1 Mapping
%%

function [ cons_model_coil, cons_model_sos] = compute_first_model( n_size, init_image_avg, timeInterval, recon_grog, meanPhase, first_T1s, interpol, recon_grog_first, mask_k)

    np = n_size(1); % number of projections
    nc = n_size(2); % number of coils
    nr = n_size(3); % number of image rows
    cons_model_coil = zeros(nr,nr,nc,np);
    exp_factor = exp(-timeInterval./first_T1s); % exponential factor in the form of exp(-TI/T1s)

    % iterate for all projections
    for a = 1:np
        fprintf('calculate first model and consistant model for each projection and coil. Projection -> #%d\n', a)        
        
        if interpol
            % for interpolated first model IFM
            projection_model = recon_grog_first(:,:,:,a); % use data calculated in interpolation process
            projection_model_coil=fftshift(ifft(ifft(fftshift(projection_model),[],1),[],2));
            cons_model_coil(:,:,:,a) = projection_model_coil;
        else
            % for mean first model MFM
            M_t = init_image_avg - 2*init_image_avg .* exp_factor(a); % magnetization curve M(t) in image
            projection_model = fftshift(fft(fft(fftshift(M_t),[],1),[],2)); % go back to k-space
            single_proj_raw = recon_grog(:,:,:,a); % in k-space single projection from raw data

            % calculate corresponding mask and reinsert initial projections
            mask=logical(abs(single_proj_raw));
            projection_model(mask)=single_proj_raw(mask);
%             projection_model(~mask_k) = 0; % optional k-space mask

            % calculate consistant model
            projection_model_coil=fftshift(ifft(ifft(fftshift(projection_model),[],1),[],2)); % move to image space
            cons_model_coil(:,:,:,a) = projection_model_coil;
        end
    end
    
    % calculate combined model
    cons_model_coil = shiftdim(cons_model_coil,3);
    cons_model_sos = calculateSos(meanPhase, cons_model_coil);
    
end
