# Supplementary material for: Improvement of Fast Model-Based Acceleration of Parameter Look-Locker T1 Mapping
Source: Sensors (Basel). 2019 Dec 5;19(24):5371. doi: 10.3390/s19245371 (PMC6960582; doi:10.3390/s19245371)
Supplement: Supplementary file 1 [file sensors-19-05371-s001.zip › FIR-MAP/scripts/compute_T1_M0.m]

%% Function compute_T1_M0
% Computes first step of pixel-wise fitting of 3 parameters

%% Input
% * n_size - data size [np - number of projections, nc - number of coils, nr - number of rows]
% * cons_model_sos - combined consistant model in image space for all coils of size np x nr x nr
% * maske - image mask of size nr x nr
% * timeInterval - time interval of data acquisition
% * n_iter - number of current iteration
% * T1s - T1s image values from previous iteration
% * M0 - M0 image values from previous iteration
% * M0s - M0s image values from previous iteration

%% Output
% * T1s - image values of T1s
% * M0 - image values of M0
% * M0s - image values of M0s
% * k_factor - image values of relation M0/M0s

%% Copyrights
% (C) All rights reserved.
%
% The code may be used free of charge for non-commercial and
% educational purposes, the only requirement is that this text is
% preserved within the derivative work. For any other purpose you
% must contact the authors for permission. This code may not be
% redistributed without written permission from the authors.
% 
% ABOUT:
% This software implements basic functionalities of the FIR-MAP algorithm
% 
% IMPORTANT:
% If you use this software you should cite the following in any resulting publication: 
% [1] Michal Staniszewski and Uwe Klose. Improvements of Fast Model-based Acceleration of Parameter Look-Locker T1 Mapping
%%

function [ T1s, M0, M0s, k_factor] = compute_T1_M0( n_size, cons_model_sos, maske, timeInterval, n_iter, T1s, M0, M0s )

    nr = n_size(3); % number of image rows
    k_factor = zeros(nr,nr);
    x = timeInterval';
    
    % iterate in parallel version
    parfor b=1:nr
        ok_tmp = cons_model_sos(:,:,b); % magnetization curves
        fprintf(['Iter #',num2str(n_iter),'. Compute T1* M0 M0s. Reconstructing col #',num2str(b),'\n']);
        for a=1:nr
            if (logical(maske(a,b)))
                ok = ok_tmp(:,a);
                [ypos,pos] = min(ok); 
                ok(1:pos(1)) = 2*ypos - ok(1:pos(1)); % shift curve
                init_guess = [M0s(a,b) T1s(a,b) M0(a,b)];
                expfn = @(p,xd) p(1)-(p(3)+p(1))*exp(-xd/p(2));  % define M(t)
                try
                    pfit = nlinfit(x,ok,expfn,init_guess); % faster non-linear regression
                catch
                    errfn = @(p) sum((expfn(p,x)-ok).^2);  % define sum-squared error
                    pfit = fminsearch(errfn, init_guess);     %run the minimizer - more stable in case of problems
                end
                T1s(a,b) = pfit(2); 
                M0s(a,b) = pfit(1); 
                M0(a,b) = pfit(3);
                k_factor(a,b) = M0(a,b)/M0s(a,b);
            end
        end
    end
end
