# Supplementary material for: Improvement of Fast Model-Based Acceleration of Parameter Look-Locker T1 Mapping
Source: Sensors (Basel). 2019 Dec 5;19(24):5371. doi: 10.3390/s19245371 (PMC6960582; doi:10.3390/s19245371)
Supplement: Supplementary file 1 [file sensors-19-05371-s001.zip › FIR-MAP/scripts/initial_guess.m]

%% Function initial_guess
% Calculates initial guess of T1s, M0, M0s

%% Input
% * cons_model_sos - combined consistant model in image space for all coils of size np x nr x nr
% * maske - image mask of size nr x nr
% * nr - number of rows
% * first_T1s - initial value of T1s for whole image

%% Output
% * M0s - first initial M0s image
% * M0 - first initial M0 image
% * T1s - first initial T1s image

%% Copyrights
% (C) All rights reserved.
%
% The code may be used free of charge for non-commercial and
% educational purposes, the only requirement is that this text is
% preserved within the derivative work. For any other purpose you
% must contact the authors for permission. This code may not be
% redistributed without written permission from the authors.
% 
% ABOUT:
% This software implements basic functionalities of the FIR-MAP algorithm
% 
% IMPORTANT:
% If you use this software you should cite the following in any resulting publication: 
% [1] Michal Staniszewski and Uwe Klose. Improvements of Fast Model-based Acceleration of Parameter Look-Locker T1 Mapping
%%

function [ T1s, M0s, M0 ] = initial_guess( maske, cons_model_sos, nr, first_T1s )

    T1s = zeros(nr,nr);
    M0s = zeros(nr,nr);
    M0 = zeros(nr,nr);
    T1s(maske>0) = first_T1s; 
    
    for b=1:nr        
        ok_tmp = cons_model_sos(:,:,b); % take all magnetization curves
        fprintf(['Iter #',num2str(0),'. Compute first M0 M0s. Col #',num2str(b),'\n']);
        for a=1:nr
            if (logical(maske(a,b)))
                ok = ok_tmp(:,a);
                M0s(a,b) = max(ok);
                M0(a,b) = -min(ok);
            end
        end
    end

end
