# Supplementary material for: Improvement of Fast Model-Based Acceleration of Parameter Look-Locker T1 Mapping
Source: Sensors (Basel). 2019 Dec 5;19(24):5371. doi: 10.3390/s19245371 (PMC6960582; doi:10.3390/s19245371)
Supplement: Supplementary file 1 [file sensors-19-05371-s001.zip › FIR-MAP/scripts/read_projections_step.m]

%% Function read_projections_step
% Reads original projections and preparing data for initial starting model

%% Input  
% * timeInterval - time interval of data acquisition
% * string - storing path and localization of original projections to be read

%% Output
% * n_size - data size [np - number of projections, nc - number of coils, nr - number of rows]
% * init_image_avg - MFM model used in first model of size nr x nr x nc
% * recon_grog - original projections in k-space of size nr x nr x nc x np
% * meanPhase - mean phase of size nc x nr x nr calculated according to Tran-Gia et. al. (2014)
% * recon_grog_kspace - IFM model in k-space used as consistant model of size nr x nr x nc x np

%% Copyrights
% (C) All rights reserved.
%
% The code may be used free of charge for non-commercial and
% educational purposes, the only requirement is that this text is
% preserved within the derivative work. For any other purpose you
% must contact the authors for permission. This code may not be
% redistributed without written permission from the authors.
% 
% ABOUT:
% This software implements basic functionalities of the FIR-MAP algorithm
% 
% IMPORTANT:
% If you use this software you should cite the following in any resulting publication: 
% [1] Michal Staniszewski and Uwe Klose. Improvements of Fast Model-based Acceleration of Parameter Look-Locker T1 Mapping
%%

function [n_size, init_image_avg, recon_grog, meanPhase, recon_grog_kspace] = read_projections_step( string, timeInterval )

    fprintf('Load and permute rawData for %s\n', string)
    eval(string); % read data
    rawSegm=permute(rawSegm,[2 3 1 4]); % permute to have dimensions  coils x projections x segments x readout points
    singleRawSegmOrig = squeeze(rawSegm(:,:,1,:)); % take only first segment of data of dimensions coils x projections x readout points
    proj_step = 1; % take each point
    singleRawSegm = singleRawSegmOrig(:,1:proj_step:999,:);
    
    np_orig = size(singleRawSegmOrig,2); % nb of original projections

    fprintf('Create rad traj')
    traj=createRadTrajGR(np_orig,size(singleRawSegm,3)); % dim 999 x 256 complex double <----- .p

    % recon to store all gridded projectories
    np = size(singleRawSegm,2); % number of projections
    nc = size(singleRawSegm,1); % number of coils
    nr = size(singleRawSegm,3); % numberb of image rows
    n_size = [np, nc, nr];

    radNyq_orig = round(nr/2*pi/2); % last 200 projections
    radNyq = round(nr/2*pi/2/proj_step);
    grog_traj = GROG(singleRawSegm(:,np-radNyq+1:np,:),traj(np_orig-radNyq_orig+1:proj_step:np_orig,:));
    meanPhase = angle(ifft2d(grog_traj));

    recon_grog = zeros(nr, nr, nc, np); % to store original projections in k-space
    recon_grog_kspace = zeros(nr, nr, nc, np); % to store projections in k-space from IFM first model
    
    nb_presence = zeros(nr,nr,nc); % nb of non-zero elements present in given pixel
    init_image_coils = zeros(nr,nr,nc); % final init images for all coils

    proj_start = 1; % iterate from 1 up to np projection
    proj_stop = np;
    for a=proj_start:proj_stop
        fprintf('Grid all trajectiories for each projection -> #%d\n', a)
        calc_grog = GROG(singleRawSegm(:,a,:),traj((proj_step*(a - 1) + 1),:)); % dim 4 x 256 x 256 complex double -> k-space
        calc_grog = permute(calc_grog, [2 3 1]);
        recon_grog(:,:,:,a) = calc_grog;

        init_image_coils = init_image_coils + calc_grog; % calc values of all k-space projections 4x256x256
        tmp_logic = calc_grog~=0; % find non-zero elements in k-space
        nb_presence = nb_presence + tmp_logic; % sum number of non-zero elements
    end
 
    % take into account number of non-zero elements
    nb_presence(nb_presence == 0) = 1; % 
    disp('Combine first model for each coil')
    init_image_avg_tmp = init_image_coils./nb_presence; % k-space
    init_image_avg = fftshift(ifft(ifft(fftshift(init_image_avg_tmp),[],1),[],2)); % image-space initial MFM
    
    % interpolated for each coil
    for coil = 1:nc
        fprintf('Rebuilding #%d single coil Kspace\n', coil)
        kspace = squeeze(recon_grog(:,:,coil,:));
        for a=1:nr
            for b = 1:nr
                ok=squeeze(kspace(a,b,:)).';
                if (~(max(real(ok)) == 0 && min(real(ok)) == 0 && max(imag(ok)) == 0 && min(imag(ok)) == 0)) % if at least one element different than 0 in projection
                    [~,ind,~] = find(ok);
                    if (size(ind,2) > 1) % at least two elements in projection
                        temp = interp1(timeInterval(ind),ok(ind),timeInterval,'pchip');
                        kspace(a,b,:) = temp;
                    else
                        kspace(a,b,:) = ok(ind);
                    end
                end
            end
        end
        recon_grog_kspace(:,:,coil,:) = kspace;
    end
    
end
