# Supplementary material for: Improvement of Fast Model-Based Acceleration of Parameter Look-Locker T1 Mapping
Source: Sensors (Basel). 2019 Dec 5;19(24):5371. doi: 10.3390/s19245371 (PMC6960582; doi:10.3390/s19245371)
Supplement: Supplementary file 1 [file sensors-19-05371-s001.zip › FIR-MAP/readme.txt]

ABOUT:
This software implements basic functionalities of the FIR-MAP algorithm for IFM and MFM calculated for original projections. In order to use reference data it is necessary to download raw data provided by Tran-Gia et al. basing on the study "Model-Based Acceleration of Look-Locker T1 Mapping" PlosOne 2014.

IMPORTANT:
If you use this software you should cite the following in any resulting publication: 
- Michal Staniszewski and Uwe Klose. Improvements of Fast Model-based Acceleration of Parameter Look-Locker T1 Mapping.

Copyrights
(C) All rights reserved.

The code may be used free of charge for non-commercial and educational purposes, the only requirement is that this text is preserved within the derivative work. For any other purpose you must contact the authors for permission. This code may not be redistributed without written permission from the authors.

First run
1) The Matlab code was tested in version 2015 and 2016. Source code uses standard Matlab libraries and few p-coded functions provided within Tran-Gia et al. [1] work located in 'p' folder.
2) Download source code and setup basic parameters in recon_main_T1map.m:
- prevPath='../'; % main localization of raw folder from Tran-Gia et. al (2014) [1] reference data
- startingV = 1; % starting number of volunteer
- stopingV = 7; % ending number of volunteer
- n_iter = 30; % nb of iterations
- interpol = 1; % type of first model 0 - MFM or -1- IFM
- first_T1s = 1000; % initial value of T1s for MFM
- np = 999; % number of projections
3) Download raw data and place them in 'raw' folder. Notice that 'prevPath' defines where 'raw' folder is located with respect to recon_main_T1map.m. Data source http://dx.doi.org/doi:10.5061/dryad.165r8.
4) Run recon_main_T1map.m

List of p-coded functions - Tran-Gia et al. [1] in 'p' folder 
- createRadTrajGR - returns m as a radial grid with s spokes with t points with complex values [-0.5;0.5] (real=x-value, imag=y-value) sampled with a golden ratio profile of 2*pi/(sqrt(5)+1) @2009 by jtrangia
- ifft2d inverse 2d Fourier transformation along last 2 dimensions @ based on code by Felix Breuer
- GROG - implements the Self-Calibrating GROG procedure described in (1) Seiberlich et al. Non-Cartesian Data Reconstruction Using GRAPPA Operator Gridding (GROG), MRM 58:1257–1265 (2007) and (2) Seiberlich et al. Self-Calibrating GRAPPA Operator Gridding for Radial and Spiral Trajectories, MRM 59:930-935 (2008).

List of FIR-MAP scripts
- read_projections_step - reads original projections and preparing data for initial starting model
- compute_first_model - computes first model MFM or IFM depending on choice and first consistant model for each projection
- calculateSos - computes combined image for all coils calculated according to Tran-Gia et. al. (2014)
- initial_guess - calculates initial guess of T1s, M0, M0s
- compute_T1_M0 - computes first step of pixel-wise fitting of 3 parameters
- compute_M0_coil - computes second step of pixel-wise fitting of 1 parameter for coils
- compute_model - computes model in image space and consistant model for each projection

Reference
[1] Tran-Gia J., Wech T., Bley T., Köstler H., Model-based acceleration of look-locker T1 mapping. PLoS One 2015, 10(4).
